# Supplementary material for: Incidence and Transition of Acute Kidney Injury, Acute Kidney Disease to Chronic Kidney Disease after Acute Type A Aortic Dissection Surgery
Source: J Clin Med. 2021 Oct 18;10(20):4769. doi: 10.3390/jcm10204769 (PMC8540632; doi:10.3390/jcm10204769)
Supplement: Supplementary file 1 [file jcm-10-04769-s001.zip]

Archive with 1 entries (1 files):
- jcm-1361451-supplementary.pdf
